# Supplementary material for: Japonamides A and B, Two New Cyclohexadepsipeptides from the Marine-Sponge-Derived Fungus Aspergillus japonicus and Their Synergistic Antifungal Activities
Source: J Fungi (Basel). 2022 Oct 9;8(10):1058. doi: 10.3390/jof8101058 (PMC9605600; doi:10.3390/jof8101058)
Supplement: Supplementary file 1 [file jof-08-01058-s001.zip]

Archive with 1 entries (1 files):
- jof-1921224-suppl.pdf
